# Supplementary material for: Intrinsic Subtypes and Androgen Receptor Gene Expression in Primary Breast Cancer. A Meta-Analysis
Source: Biology (Basel). 2021 Aug 27;10(9):834. doi: 10.3390/biology10090834 (PMC8466727; doi:10.3390/biology10090834)
Supplement: Supplementary file 1 [file biology-10-00834-s001.zip]

Archive with 1 entries (1 files):
- Cruz-Tapias_Supp Material.pdf
